# Supplementary material for: Protein nanowires with tunable functionality and programmable self-assembly using sequence-controlled synthesis
Source: Nat Commun. 2022 Feb 11;13:829. doi: 10.1038/s41467-022-28206-x (PMC8837800; doi:10.1038/s41467-022-28206-x)
Supplement: Supplementary file 5 — Supplementary Software [file 41467_2022_28206_MOESM5_ESM.txt]

package require pbctools

mol new ../pili_wt_2chains_wb.psf
mol addfile ../pili_wt_lig250mM_prod.dcd waitfor all

set seltext1 "chain A C"
set seltext2 "chain B D"

set fileOUT [open "pili_distance_v_time.txt" w]

pbc unwrap -sel "protein"

set nf [molinfo top get numframes]
for {set frm 0} {$frm < $nf} {incr frm} {
	set sel1 [atomselect top $seltext1 frame $frm]
	set sel2 [atomselect top $seltext2 frame $frm]

	# get the center point for selection 1
	set bounds [measure minmax $sel1]
	set mid_x1 [expr {([lindex [lindex $bounds 0] 0] + [lindex [lindex $bounds 1] 0]) * 0.5}]
	set mid_y1 [expr {([lindex [lindex $bounds 0] 1] + [lindex [lindex $bounds 1] 1]) * 0.5}]
	set mid_z1 [expr {([lindex [lindex $bounds 0] 2] + [lindex [lindex $bounds 1] 2]) * 0.5}]

	# get the center point for selection 2
	set bounds [measure minmax $sel2]
	set mid_x2 [expr {([lindex [lindex $bounds 0] 0] + [lindex [lindex $bounds 1] 0]) * 0.5}]
        set mid_y2 [expr {([lindex [lindex $bounds 0] 1] + [lindex [lindex $bounds 1] 1]) * 0.5}]
        set mid_z2 [expr {([lindex [lindex $bounds 0] 2] + [lindex [lindex $bounds 1] 2]) * 0.5}]
	

	set distance [expr {sqrt(($mid_x2 - $mid_x1)*($mid_x2 - $mid_x1) + ($mid_y2 - $mid_y1)*($mid_y2 - $mid_y1) + ($mid_z2 - $mid_z1)*($mid_z2 - $mid_z1))}]
	puts $fileOUT $distance
}

exit
