# Supplementary material for: Protein nanowires with tunable functionality and programmable self-assembly using sequence-controlled synthesis
Source: Nat Commun. 2022 Feb 11;13:829. doi: 10.1038/s41467-022-28206-x (PMC8837800; doi:10.1038/s41467-022-28206-x)
Supplement: Supplementary file 6 — Source data file [file 41467_2022_28206_MOESM6_ESM.xlsx]

## Sheet: Figure 2 data
I-V Curves (nA)	WT	A80F	A109F	A80F A109F	A109Y	A80Y A109Y	A80W A109W		Pili Height
V	I (nA)	I (nA)	I (nA)	I (nA)	I (nA)	I (nA)	I (nA)		X-Axis (nm)	Height (nm)
0.15	0.00040699	0.0058463	0.00449733	0.00696	0.00821	0.0105	0.0548		1	0.559501
0.1	0.00029558	0.0039093	0.00280688	0.00431	0.00508	0.00684	0.0331		2	0.538504
0.05	0.00018033	0.0015757	0.00167793	0.00139	0.00212	0.00343	0.0211		3	0.52904
-0.05	-0.00012503	7.40167e-05	0	-0.0019	-0.00289	-0.00434	-0.0209		4	0.530435
-0.1	-0.00030943	-0.0036505	-0.00275322	-0.00406	-0.00599	-0.007	-0.0342		5	0.520612
-0.15	-0.00044844	-0.0077548	-0.00472967	-0.00671	-0.00652	-0.00943	-0.0539		6	0.504967
									7	0.487932
									8	0.468385
									9	0.43428
Conductivity (ms/cm)									10	0.397175
WT	A80F	A109F	A80F A109F	A109Y	A80Y A109Y	A80W A109W			11	0.367165
0.448678	5.04343	5.66	6.29	8.99689	9.77	40.5939			12	0.352196
0.421253	4.98775	6.59	8.8	9.94012	9.81	48.6962			13	0.344522
0.689329	5.47378	5.55	6.66	8.68673	8.28	41.1463			14	0.346037
									15	0.350206
									16	0.347164
									17	0.336242
									18	0.340791
									19	0.351213
									20	0.349449
									21	0.350993
									22	0.347521
									23	0.353988
									24	0.380543
									25	0.414702
									26	0.461357
									27	0.526643
									28	0.617689
									29	0.755157
									30	0.965959
									31	1.22866
									32	1.51591
									33	1.83984
									34	2.20774
									35	2.62389
									36	3.06451
									37	3.49934
									38	3.89213
									39	4.21831
									40	4.50215
									41	4.76055
									42	4.97414
									43	5.13844
									44	5.2694
									45	5.3199
									46	5.31003
									47	5.2578
									48	5.17371
									49	5.03556
									50	4.84339
									51	4.62587
									52	4.36595
									53	4.07274
									54	3.78029
									55	3.51383
									56	3.26823
									57	3.03585
									58	2.81161
									59	2.60426
									60	2.41069
									61	2.21764
									62	1.9989
									63	1.7552
									64	1.4855
									65	1.21862
									66	0.98344
									67	0.785627
									68	0.624025
									69	0.495434
									70	0.408868
									71	0.356889
									72	0.338791
									73	0.341595
									74	0.353731
									75	0.364305
									76	0.359683
									77	0.348468
									78	0.316906
									79	0.281974
									80	0.256671
									81	0.232692
									82	0.205131
									83	0.176374
									84	0.140583
									85	0.100015
									86	0.0612238
									87	0.0222437
									88	0.00318297
									89	0
									90	0

## Sheet: Figure 3 Data
Bundle Height			Conductivity				Simulation
X-axis (nm)	Height (nm)		Buffer	No bundling	Bundling		Time (ns)	Distance between Subunits (w/ HMD) (Å)	Distance Between Subunits (w/o HMD) (Å)
0	0.368		HMD Only	0M HMD	250mM HMD		0.0025	44.7113	41.2543
2.54765	0.22		0.00108845	0.11009	0.787812		0.005	43.714	41.3816
5.09529	0.119		0.0015014	0.115118	0.63779		0.0075	44.2391	41.6448
7.64294	0.177		0.00170192	0.110869	0.216483		0.01	44.4657	41.6483
10.1906	0.368			0.117684	0.63452		0.0125	44.5305	41.4738
12.7382	0.648			0.108747	0.753657		0.015	43.7104	41.575
15.2859	1.19			0.109542	0.870181		0.0175	43.8593	41.4581
17.8335	1.93			0.09593	0.416497		0.02	44.6131	40.97
20.3812	2.5			0.105126	0.569798		0.0225	44.5743	40.9723
22.9288	2.76				0.423914		0.025	44.6773	40.286
25.4765	2.73				0.180857		0.0275	44.6423	40.0437
28.0241	2.64				0.401661		0.03	44.4474	40.103
30.5718	2.59						0.0325	45.2064	40.3711
33.1194	2.66						0.035	44.8093	40.4778
35.6671	2.73						0.0375	43.9671	41.0536
38.2147	2.74						0.04	44.002	41.0799
40.7623	2.77						0.0425	44.9935	41.1342
43.31	2.86						0.045	44.4324	41.3602
45.8576	3.02						0.0475	44.1136	40.9309
48.4053	3.11						0.05	44.1564	41.2119
50.9529	3.06						0.0525	44.0365	40.9024
53.5006	2.89						0.055	44.0075	40.8227
56.0482	2.81						0.0575	44.2005	41.4422
58.5959	2.85						0.06	44.5416	41.7398
61.1435	2.98						0.0625	43.4826	41.8279
63.6912	3.03						0.065	44.3709	41.3905
66.2388	2.86						0.0675	43.7584	41.7087
68.7865	2.39						0.07	44.1387	41.4011
71.3341	1.71						0.0725	44.6253	41.4433
73.8817	0.95						0.075	44.7762	40.7316
76.4294	0.292						0.0775	44.7617	41.4483
78.977	0						0.08	44.1299	40.7436
81.5247	0						0.0825	44.6764	41.5611
84.0723	0.0185						0.085	44.6402	41.4248
86.62	0.0406						0.0875	44.2037	41.4307
89.1676	0						0.09	43.655	41.9317
							0.0925	44.5745	41.7082
							0.095	44.2117	41.5788
							0.0975	43.934	41.2565
							0.1	44.4617	41.5139
							0.1025	45.0273	41.2157
							0.105	44.3636	41.1536
							0.1075	44.1558	41.2701
							0.11	44.4848	41.4863
							0.1125	44.3048	41.2265
							0.115	44.5246	41.8539
							0.1175	44.2233	41.6652
							0.12	44.597	41.6228
							0.1225	44.4173	40.4785
							0.125	44.1394	40.4681
							0.1275	44.3909	40.5018
							0.13	44.72	39.7956
							0.1325	44.8814	39.7537
							0.135	45.184	40.3255
							0.1375	44.5997	39.9999
							0.14	44.5107	40.4491
							0.1425	44.3281	40.454
							0.145	44.3311	40.633
							0.1475	44.1736	41.0469
							0.15	43.846	41.271
							0.1525	43.8639	41.333
							0.155	44.2762	40.5958
							0.1575	44.8798	40.5493
							0.16	44.5098	40.3018
							0.1625	44.5602	40.5262
							0.165	43.92	39.8717
							0.1675	43.9471	40.6673
							0.17	44.3363	40.5119
							0.1725	44.2752	41.1948
							0.175	45.4442	40.9316
							0.1775	44.7726	41.0938
							0.18	45.1634	40.4578
							0.1825	45.0897	40.2638
							0.185	44.9225	40.5088
							0.1875	45.7738	40.0241
							0.19	45.7184	40.5743
							0.1925	45.0785	40.8583
							0.195	45.1945	40.7772
							0.1975	45.331	40.7266
							0.2	45.224	40.3714
							0.2025	45.5234	40.5465
							0.205	45.7504	40.771
							0.2075	45.465	41.1064
							0.21	44.4332	40.3828
							0.2125	44.9476	40.4917
							0.215	44.5753	40.6309
							0.2175	45.6309	40.4849
							0.22	44.9586	40.5213
							0.2225	45.83	40.2326
							0.225	45.4815	39.9503
							0.2275	45.4287	39.7081
							0.23	46.2478	40.2993
							0.2325	45.8767	40.4094
							0.235	45.5442	39.8689
							0.2375	45.8811	39.7065
							0.24	45.5602	39.8433
							0.2425	45.7556	40.8296
							0.245	46.0581	40.5293
							0.2475	45.7679	40.7458
							0.25	45.95	40.8405
							0.2525	45.7828	41.8072
							0.255	45.101	41.3157
							0.2575	45.8943	40.6795
							0.26	45.584	41.1117
							0.2625	45.4297	40.9639
							0.265	45.2885	41.0086
							0.2675	45.0691	40.9694
							0.27	45.4942	40.6069
							0.2725	44.9886	41.1288
							0.275	45.098	40.675
							0.2775	44.4774	40.9568
							0.28	44.274	40.9306
							0.2825	44.6323	40.2972
							0.285	44.5785	40.7543
							0.2875	44.6813	40.6144
							0.29	44.2601	41.1589
							0.2925	44.5756	40.7225
							0.295	44.1298	40.6895
							0.2975	44.5413	40.9428
							0.3	44.3219	40.918
							0.3025	44.6117	41.4255
							0.305	44.463	41.2449
							0.3075	45.1068	40.8031
							0.31	44.3964	41.411
							0.3125	44.8585	41.0684
							0.315	44.2508	40.0341
							0.3175	44.3787	41.0167
							0.32	45.0823	40.4693
							0.3225	44.7232	41.2667
							0.325	44.7373	40.5297
							0.3275	44.4065	40.8979
							0.33	44.4949	41.468
							0.3325	44.8498	40.415
							0.335	45.0047	40.5742
							0.3375	44.4303	40.5754
							0.34	44.0967	40.9291
							0.3425	44.0984	41.1767
							0.345	45.0519	41.5619
							0.3475	44.4661	40.3267
							0.35	44.791	41.2984
							0.3525	45.1565	40.9029
							0.355	44.4713	40.2866
							0.3575	43.8673	40.2719
							0.36	44.7579	40.3913
							0.3625	45.0612	40.1786
							0.365	44.712	40.1657
							0.3675	44.2446	40.4735
							0.37	44.4956	40.1114
							0.3725	44.6421	40.4184
							0.375	44.1341	40.4477
							0.3775	44.0944	39.9065
							0.38	44.4541	40.4368
							0.3825	44.3154	40.679
							0.385	44.4939	40.4165
							0.3875	44.2762	40.2966
							0.39	44.1813	39.8327
							0.3925	44.8587	40.192
							0.395	44.6689	39.8441
							0.3975	44.548	39.4517
							0.4	43.8586	39.718
							0.4025	44.6834	38.9674
							0.405	44.1421	39.4255
							0.4075	44.1822	39.3266
							0.41	44.651	38.8833
							0.4125	44.3498	39.1648
							0.415	44.2466	39.3677
							0.4175	43.2492	39.9025
							0.42	43.9794	40.2254
							0.4225	44.4514	40.0573
							0.425	44.711	39.658
							0.4275	44.9341	39.7161
							0.43	44.8831	40.0269
							0.4325	44.5681	39.9058
							0.435	44.8048	40.2607
							0.4375	44.8177	39.9433
							0.44	44.6217	40.2289
							0.4425	44.3868	40.3898
							0.445	45.0674	39.605
							0.4475	45.2498	39.9081
							0.45	45.052	39.809
							0.4525	44.7988	39.5737
							0.455	45.0628	39.9292
							0.4575	45.3082	40.6262
							0.46	45.1424	40.0446
							0.4625	45.4194	40.1535
							0.465	45.4327	40.4538
							0.4675	45.0575	40.1568
							0.47	45.1714	39.9174
							0.4725	44.6893	40.876
							0.475	44.8763	39.8501
							0.4775	44.6871	40.461
							0.48	44.8702	40.8192
							0.4825	45.0239	40.3293
							0.485	44.9675	40.2571
							0.4875	44.6211	39.7125
							0.49	44.9478	41.0063
							0.4925	45.0347	40.3714
							0.495	44.8353	40.2607
							0.4975	44.8324	40.121
							0.5	45.3409	39.7375
							0.5025	45.4168	39.8248
							0.505	45.3031	40.3984
							0.5075	45.5505	39.9923
							0.51	45.2269	39.4976
							0.5125	45.315	40.2606
							0.515	45.5287	39.6872
							0.5175	44.512	39.5469
							0.52	44.5205	38.6675
							0.5225	44.9239	39.3783
							0.525	44.8576	38.8855
							0.5275	44.6793	39.0667
							0.53	44.77	39.1956
							0.5325	45.0317	39.5092
							0.535	44.844	39.1191
							0.5375	44.8327	39.0046
							0.54	44.8446	39.2625
							0.5425	44.5146	39.3015
							0.545	44.6565	39.681
							0.5475	44.334	40.3402
							0.55	44.1963	40.9905
							0.5525	43.8683	40.5196
							0.555	44.1526	41.1635
							0.5575	44.1833	40.6584
							0.56	44.2032	40.9279
							0.5625	43.5845	40.9832
							0.565	43.4954	40.7624
							0.5675	43.4734	41.0717
							0.57	43.0478	40.886
							0.5725	43.5277	41.0687
							0.575	43.4795	41.0552
							0.5775	43.4403	41.2206
							0.58	43.4494	40.8486
							0.5825	44.0269	41.3753
							0.585	43.5076	41.4623
							0.5875	43.9057	41.8344
							0.59	43.6443	42.5291
							0.5925	43.5875	41.4967
							0.595	43.4362	41.0399
							0.5975	43.6714	40.8142
							0.6	44.5465	40.6851
							0.6025	44.2002	40.4989
							0.605	43.6186	41.0181
							0.6075	43.5433	40.7097
							0.61	43.0349	40.4577
							0.6125	43.3654	40.5191
							0.615	43.3649	40.9007
							0.6175	43.2673	40.9591
							0.62	43.3077	40.569
							0.6225	43.5577	41.1287
							0.625	43.7275	41.2315
							0.6275	43.4196	40.6392
							0.63	43.0343	40.917
							0.6325	43.6198	40.1982
							0.635	43.6501	39.5647
							0.6375	43.399	39.9757
							0.64	43.0981	39.5745
							0.6425	43.5161	40.393
							0.645	43.0898	40.3797
							0.6475	43.1225	40.0453
							0.65	42.8255	39.9285
							0.6525	43.3017	39.9063
							0.655	43.6041	39.752
							0.6575	43.2412	39.5091
							0.66	43.2663	40.6139
							0.6625	43.4697	40.8372
							0.665	43.417	40.5622
							0.6675	42.9528	40.5166
							0.67	43.0845	40.4067
							0.6725	43.2803	40.0039
							0.675	43.2969	39.6909
							0.6775	43.3237	40.4195
							0.68	43.4924	39.9455
							0.6825	43.6923	39.4933
							0.685	42.9779	40.0168
							0.6875	42.5255	39.543
							0.69	42.6305	38.9785
							0.6925	42.6808	39.441
							0.695	43.0327	38.971
							0.6975	42.1238	38.5708
							0.7	41.9882	39.4803
							0.7025	42.2378	39.1822
							0.705	42.5404	38.9096
							0.7075	42.0643	38.7904
							0.71	41.8292	39.0705
							0.7125	42.0068	39.2527
							0.715	41.8476	39.1118
							0.7175	41.2473	38.9445
							0.72	41.929	38.9609
							0.7225	41.7905	38.6759
							0.725	42.0984	38.5211
							0.7275	42.0642	38.7741
							0.73	42.0231	38.9206
							0.7325	42.3319	38.9944
							0.735	42.3244	38.6203
							0.7375	42.443	38.4913
							0.74	42.7879	38.1366
							0.7425	42.1735	38.2975
							0.745	42.6557	38.9366
							0.7475	43.3693	38.4663
							0.75	43.3797	38.3691
							0.7525	43.7456	38.1639
							0.755	43.19	38.3641
							0.7575	43.4649	38.285
							0.76	43.2741	38.0847
							0.7625	42.6019	38.3139
							0.765	42.597	38.3627
							0.7675	42.7739	38.3386
							0.77	42.2425	38.102
							0.7725	42.5612	38.0132
							0.775	42.9934	38.1196
							0.7775	42.991	37.7506
							0.78	42.4714	37.3002
							0.7825	42.6649	37.2241
							0.785	43.0401	37.7349
							0.7875	42.5263	37.8772
							0.79	42.6605	38.5391
							0.7925	42.3676	37.9613
							0.795	42.3538	37.8336
							0.7975	42.9125	37.5175
							0.8	42.4317	38.0845
							0.8025	42.9169	38.401
							0.805	42.8946	38.253
							0.8075	42.7848	38.2016
							0.81	43.0325	38.1844
							0.8125	42.8357	38.1705
							0.815	43.5098	38.235
							0.8175	43.5117	37.2508
							0.82	42.9213	37.887
							0.8225	43.1554	38.0122
							0.825	43.722	37.7783
							0.8275	43.6697	37.9573
							0.83	43.0627	38.9141
							0.8325	43.9309	39.2191
							0.835	43.8547	39.5631
							0.8375	44.1695	39.1915
							0.84	43.9043	39.0632
							0.8425	44.152	38.9856
							0.845	43.514	39.0746
							0.8475	43.223	39.1474
							0.85	43.3209	38.628
							0.8525	43.2856	38.7616
							0.855	44.0116	38.7112
							0.8575	43.6852	38.8119
							0.86	43.8437	39.4784
							0.8625	43.4559	39.3428
							0.865	43.5624	39.0538
							0.8675	43.9304	38.7869
							0.87	44.1529	38.9048
							0.8725	43.0211	39.5979
							0.875	42.8185	39.9481
							0.8775	43.4027	39.1257
							0.88	43.2528	39.361
							0.8825	43.6789	39.8933
							0.885	43.6412	38.4452
							0.8875	43.4111	38.532
							0.89	42.3161	38.7161
							0.8925	42.554	38.9042
							0.895	42.8056	38.729
							0.8975	42.4718	38.9191
							0.9	43.0622	38.4932
							0.9025	43.1163	38.9503
							0.905	42.2645	39.2349
							0.9075	42.6494	38.3013
							0.91	42.2208	39.1579
							0.9125	42.244	40.4096
							0.915	42.5866	39.7013
							0.9175	42.1214	39.6476
							0.92	42.5932	38.8071
							0.9225	42.1402	39.2358
							0.925	42.4589	39.9221
							0.9275	43.0228	39.4636
							0.93	43.0189	39.1763
							0.9325	42.6281	39.5362
							0.935	42.9741	40.1706
							0.9375	42.0325	39.7309
							0.94	42.4677	39.2552
							0.9425	42.8222	39.1193
							0.945	42.6624	38.563
							0.9475	42.7034	38.6579
							0.95	42.6629	38.8156
							0.9525	43.2907	38.9228
							0.955	43.3452	38.9773
							0.9575	42.8556	39.059
							0.96	42.6792	39.2036
							0.9625	42.7047	39.3892
							0.965	42.8133	38.9824
							0.9675	42.6985	39.0568
							0.97	42.0551	40.3202
							0.9725	42.3855	39.4953
							0.975	43.0698	39.4328
							0.9775	43.0844	39.9008
							0.98	42.5411	39.8163
							0.9825	42.8665	39.4413
							0.985	42.0075	39.9851
							0.9875	42.3175	39.965
							0.99	42.937	39.9221
							0.9925	42.2396	39.2578
							0.995	42.3419	39.4973
							0.9975	42.1445	39.1165
							1	42.2684	38.9563
							1.0025	42.1831	39.0758
							1.005	41.2654	39.4698
							1.0075	41.8849	38.9144
							1.01	42.7586	38.5273
							1.0125	42.7935	39.423
							1.015	42.7851	39.9847
							1.0175	42.31	39.8592
							1.02	42.7977	40.0415
							1.0225	42.8366	39.7009
							1.025	42.2976	39.8712
							1.0275	42.8145	39.8437
							1.03	42.634	39.4142
							1.0325	42.251	39.6892
							1.035	42.6371	39.1605
							1.0375	43.0427	39.1111
							1.04	43.0559	39.4322
							1.0425	43.1925	38.6693
							1.045	42.9244	38.3136
							1.0475	42.9891	39.5413
							1.05	43.1495	39.4838
							1.0525	42.9915	39.2267
							1.055	42.8927	39.2996
							1.0575	42.6613	39.434
							1.06	42.8838	39.0149
							1.0625	43.0154	39.4143
							1.065	43.9664	40.0946
							1.0675	43.4836	39.5806
							1.07	43.5415	39.464
							1.0725	44.0097	39.4526
							1.075	43.8628	39.4718
							1.0775	43.2758	38.551
							1.08	43.494	39.6998
							1.0825	43.1366	39.7735
							1.085	43.5454	39.5202
							1.0875	43.915	39.2344
							1.09	43.9502	39.4616
							1.0925	43.5569	39.6122
							1.095	43.2181	39.5879
							1.0975	43.7806	39.7259
							1.1	43.4901	39.7261
							1.1025	43.0879	40.1565
							1.105	43.4085	39.5788
							1.1075	43.4616	39.4819
							1.11	43.5181	39.45
							1.1125	43.2226	39.765
							1.115	43.3717	39.5013
							1.1175	43.6657	39.1375
							1.12	43.6339	39.182
							1.1225	43.0838	39.7788
							1.125	43.6376	39.6895
							1.1275	42.7925	39.1506
							1.13	43.4584	39.7213
							1.1325	43.4226	40.042
							1.135	42.8719	39.9942
							1.1375	42.2884	39.8231
							1.14	42.6488	40.3646
							1.1425	42.7246	39.9782
							1.145	42.7115	40.0503
							1.1475	42.8437	40.9028
							1.15	43.3489	40.2063
							1.1525	43.0833	39.8782
							1.155	43.1141	40.0243
							1.1575	42.5508	39.9265
							1.16	42.7747	39.8634
							1.1625	42.9165	40.0221
							1.165	42.6798	39.5369
							1.1675	42.7087	40.2738
							1.17	42.503	39.6728
							1.1725	42.4383	40.257
							1.175	42.4869	39.9596
							1.1775	42.5166	39.9584
							1.18	42.1653	40.1992
							1.1825	42.1128	40.1173
							1.185	42.4641	39.6399
							1.1875	42.6809	39.6902
							1.19	42.8368	40.1397
							1.1925	43.1202	40.1021
							1.195	42.7505	40.4249
							1.1975	42.402	40.3639
							1.2	42.6193	40.2994
							1.2025	42.9423	39.8101
							1.205	42.864	39.9218
							1.2075	42.5473	39.8546
							1.21	42.8368	40.1068
							1.2125	42.8538	39.7224
							1.215	43.2875	40.5144
							1.2175	43.3463	40.2709
							1.22	42.9976	39.9532
							1.2225	42.7311	41.0912
							1.225	43.1207	40.2903
							1.2275	43.4305	40.3175
							1.23	43.6744	39.737
							1.2325	43.9274	39.5986
							1.235	43.8393	39.9037
							1.2375	43.5303	40.2476
							1.24	44.0033	40.295
							1.2425	43.1784	40.1003
							1.245	43.5999	40.5568
							1.2475	43.5095	40.7532
							1.25	43.7078	40.9674
							1.2525	43.7628	40.2398
							1.255	44.2419	40.0713
							1.2575	43.7181	40.8089
							1.26	43.7021	40.1685
							1.2625	44.015	40.6785
							1.265	43.7191	40.7495
							1.2675	43.3446	40.4722
							1.27	43.699	40.7347
							1.2725	43.4372	40.3258
							1.275	43.3221	40.888
							1.2775	43.6853	40.7332
							1.28	43.3946	40.6109
							1.2825	42.5514	41.2278
							1.285	43.3493	41.0647
							1.2875	42.9827	40.7223
							1.29	43.02	41.806
							1.2925	42.8115	40.7443
							1.295	43.106	40.6851
							1.2975	43.7264	40.7749
							1.3	44.0472	40.8532
							1.3025	43.1925	40.5848
							1.305	43.0139	41.166
							1.3075	43.39	40.7636
							1.31	43.4003	41.119
							1.3125	43.4439	40.5362
							1.315	43.2221	40.6685
							1.3175	43.2336	40.4469
							1.32	43.7021	40.9498
							1.3225	43.2608	41.1101
							1.325	42.9647	40.5231
							1.3275	43.37	41.3775
							1.33	43.8082	40.9374
							1.3325	42.9071	40.7866
							1.335	43.0119	41.1432
							1.3375	42.7742	40.7025
							1.34	42.547	41.8078
							1.3425	42.6787	41.5159
							1.345	42.9937	41.8828
							1.3475	43.0501	42.1626
							1.35	43.4727	40.935
							1.3525	43.0195	40.1884
							1.355	43.6569	40.0526
							1.3575	44.3018	39.8122
							1.36	43.8234	40.3505
							1.3625	43.6873	40.3334
							1.365	43.2106	40.883
							1.3675	43.8796	40.8988
							1.37	43.8643	41.6297
							1.3725	43.6083	41.496
							1.375	43.6973	40.9433
							1.3775	43.406	40.3634
							1.38	43.3954	40.7175
							1.3825	43.1821	40.1107
							1.385	43.793	40.3887
							1.3875	44.0712	40.2337
							1.39	44.0526	40.2279
							1.3925	43.6116	40.3365
							1.395	44.1479	40.5647
							1.3975	44.4177	40.2474
							1.4	43.5929	40.7478
							1.4025	43.0611	40.6593
							1.405	42.8497	41.7126
							1.4075	42.8734	41.5674
							1.41	42.3102	40.3821
							1.4125	42.63	40.6614
							1.415	42.2948	40.8617
							1.4175	42.1684	41.2097
							1.42	41.3252	40.6985
							1.4225	41.7242	40.7183
							1.425	42.7186	40.3604
							1.4275	42.4335	40.4597
							1.43	42.4558	39.9972
							1.4325	42.768	40.0986
							1.435	42.9484	40.7945
							1.4375	43.349	40.8673
							1.44	42.7363	41.0341
							1.4425	42.7359	40.2812
							1.445	42.7689	40.7867
							1.4475	42.7473	40.9423
							1.45	42.7672	41.9158
							1.4525	42.929	41.4622
							1.455	43.386	41.4536
							1.4575	43.7173	40.7685
							1.46	43.4037	41.676
							1.4625	43.667	40.8866
							1.465	43.4822	41.3303
							1.4675	43.2627	41.0999
							1.47	42.4683	41.7212
							1.4725	43.2045	41.2537
							1.475	42.6336	41.3232
							1.4775	42.6282	42.1557
							1.48	42.4702	41.8312
							1.4825	41.9767	41.2397
							1.485	42.3399	41.6772
							1.4875	43.2764	42.0919
							1.49	42.4635	40.6282
							1.4925	42.4865	41.4741
							1.495	42.7893	41.3282
							1.4975	42.333	41.7125
							1.5	42.026	40.693
							1.5025	41.9638	41.4348
							1.505	42.5152	41.51
							1.5075	42.6917	40.8066
							1.51	42.2143	40.434
							1.5125	42.0563	41.1832
							1.515	42.1651	41.4682
							1.5175	41.8407	41.7631
							1.52	41.9791	41.251
							1.5225	42.21	41.091
							1.525	41.8602	41.1563
							1.5275	41.8068	40.2753
							1.53	42.3317	40.357
							1.5325	42.2306	40.7487
							1.535	42.3951	40.4914
							1.5375	42.5141	40.8039
							1.54	42.1989	40.152
							1.5425	42.5567	40.3763
							1.545	42.5177	40.3963
							1.5475	42.4542	40.9028
							1.55	42.8456	40.8423
							1.5525	42.7956	40.5768
							1.555	42.5633	41.1946
							1.5575	42.9421	41.0464
							1.56	43.2143	40.927
							1.5625	42.5481	40.9057
							1.565	42.6198	40.8607
							1.5675	42.9247	41.0539
							1.57	42.9424	41.0273
							1.5725	42.3635	41.5402
							1.575	42.8033	41.4524
							1.5775	42.7008	41.8872
							1.58	42.7892	41.3312
							1.5825	42.8766	41.638
							1.585	42.756	41.6676
							1.5875	42.7698	42.1755
							1.59	42.1525	42.7107
							1.5925	42.0958	42.136
							1.595	42.2539	41.7259
							1.5975	42.1118	41.6413
							1.6	41.7485	41.6153
							1.6025	41.7203	41.0311
							1.605	41.9646	40.7665
							1.6075	41.5235	41.4264
							1.61	41.511	41.8622
							1.6125	41.8954	41.2287
							1.615	41.2471	41.7953
							1.6175	41.4536	42.1042
							1.62	41.8258	41.6877
							1.6225	42.0532	41.813
							1.625	41.9677	42.1507
							1.6275	41.4682	41.9804
							1.63	41.9987	42.1918
							1.6325	42.2749	41.5152
							1.635	42.4038	41.3275
							1.6375	41.6258	41.6512
							1.64	42.1	42.3164
							1.6425	41.8347	41.9309
							1.645	42.9251	41.4017
							1.6475	42.5348	41.6111
							1.65	42.0145	41.5799
							1.6525	42.5744	42.2757
							1.655	42.1267	42.4148
							1.6575	42.2585	41.5544
							1.66	41.9744	41.7214
							1.6625	42.1109	42.3851
							1.665	42.4717	41.5251
							1.6675	41.3605	41.8088
							1.67	42.1303	41.6415
							1.6725	42.3544	41.7217
							1.675	42.6105	41.957
							1.6775	42.5154	41.6368
							1.68	42.5731	41.6661
							1.6825	42.7013	41.8162
							1.685	42.2945	41.5834
							1.6875	42.6672	41.7934
							1.69	42.9346	41.4013
							1.6925	43.1583	41.0405
							1.695	42.5005	41.5044
							1.6975	42.585	41.838
							1.7	42.8685	41.9468
							1.7025	42.7794	41.5759
							1.705	42.9234	41.0858
							1.7075	43.188	40.8826
							1.71	43.1233	40.326
							1.7125	42.7548	40.9855
							1.715	42.8667	40.7372
							1.7175	42.5409	40.8196
							1.72	42.8756	41.1283
							1.7225	43.7519	40.9037
							1.725	43.7649	40.8186
							1.7275	43.0674	41.0449
							1.73	43.0748	41.0582
							1.7325	43.3761	40.8407
							1.735	43.2753	41.3103
							1.7375	42.8305	41.4736
							1.74	43.4407	41.0102
							1.7425	44.0873	41.282
							1.745	43.0251	40.6903
							1.7475	43.381	40.7983
							1.75	43.2848	40.6502
							1.7525	42.7054	40.3535
							1.755	43.0376	40.0947
							1.7575	42.6031	40.4615
							1.76	43.3992	40.4358
							1.7625	43.2495	40.6843
							1.765	42.9795	40.4989
							1.7675	42.6843	40.0223
							1.77	43.2881	40.1958
							1.7725	42.4488	40.3045
							1.775	42.6354	40.1351
							1.7775	41.9423	41.2931
							1.78	42.4524	40.7209
							1.7825	42.3112	41.1938
							1.785	42.4657	41.4778
							1.7875	42.4091	41.4453
							1.79	42.5172	41.7598
							1.7925	42.5915	42.0028
							1.795	42.7606	41.3933
							1.7975	42.6007	41.0098
							1.8	42.9684	40.5584
							1.8025	43.2906	41.4622
							1.805	42.9107	41.1661
							1.8075	42.3217	40.391
							1.81	42.4128	40.5248
							1.8125	42.4309	40.6732
							1.815	41.6957	40.731
							1.8175	42.7636	40.3529
							1.82	42.9371	40.0464
							1.8225	42.7073	40.4488
							1.825	42.8124	41.0896
							1.8275	42.8924	40.5726
							1.83	42.5827	40.4955
							1.8325	42.146	40.9255
							1.835	42.6451	40.4632
							1.8375	43.032	40.8695
							1.84	42.7537	41.8506
							1.8425	42.7715	41.3268
							1.845	42.7526	41.2526
							1.8475	42.2422	40.5609
							1.85	42.5936	41.0953
							1.8525	42.6874	40.603
							1.855	42.7468	40.7315
							1.8575	42.6116	41.0817
							1.86	42.6577	40.9801
							1.8625	42.6849	40.9656
							1.865	42.4024	40.9288
							1.8675	42.6656	40.4885
							1.87	41.741	40.3842
							1.8725	42.0566	40.3936
							1.875	42.0377	40.2907
							1.8775	41.7096	39.5939
							1.88	42.2023	40.7741
							1.8825	42.1419	39.8939
							1.885	42.8498	39.8255
							1.8875	42.964	39.3004
							1.89	42.4822	39.5648
							1.8925	42.5446	40.1189
							1.895	42.3991	39.572
							1.8975	42.5378	39.8763
							1.9	42.6221	39.6008
							1.9025	41.9706	39.2185
							1.905	42.3635	39.8651
							1.9075	42.9262	40.5733
							1.91	42.7319	39.8825
							1.9125	42.7733	39.8579
							1.915	42.7506	40.3887
							1.9175	43.1848	40.0532
							1.92	42.8675	40.2024
							1.9225	42.9445	40.2773
							1.925	42.8963	40.5085
							1.9275	42.5249	40.5258
							1.93	42.3793	40.1863
							1.9325	42.784	40.3467
							1.935	42.9063	40.8379
							1.9375	42.8153	41.3096
							1.94	43.2666	41.0876
							1.9425	42.7673	40.04
							1.945	42.7337	41.0243
							1.9475	43.1236	40.8276
							1.95	42.8933	41.3348
							1.9525	42.9664	41.1007
							1.955	43.1042	40.671
							1.9575	42.6014	42.2585
							1.96	43.1344	41.6477
							1.9625	42.715	42.0086
							1.965	42.4656	41.756
							1.9675	43.0076	41.7236
							1.97	43.3498	41.4298
							1.9725	43.1641	41.2779
							1.975	43.1354	41.3566
							1.9775	42.9445	41.4186
							1.98	43.2578	41.2209
							1.9825	42.5181	41.4576
							1.985	42.5944	41.822
							1.9875	42.6002	41.9808
							1.99	43.2282	42.217
							1.9925	43.2621	41.6412
							1.995	42.7058	41.7179
							1.9975	42.5934	41.9128
							2	42.6906	41.5159
							2.0025	42.523	41.4388
							2.005	41.7433	41.7511
							2.0075	42.4704	41.3507
							2.01	42.4553	42.4101
							2.0125	42.9476	41.4593
							2.015	42.3722	41.1532
							2.0175	42.7517	41.9574
							2.02	42.3698	41.1406
							2.0225	42.5083	41.5096
							2.025	42.2874	40.635
							2.0275	43.4451	40.6905
							2.03	42.773	40.0856
							2.0325	43.2633	40.7323
							2.035	43.1209	40.512
							2.0375	43.1218	41.099
							2.04	43.1719	41.4816
							2.0425	43.2252	41.9224
							2.045	43.4958	41.6281
							2.0475	43.6851	40.9262
							2.05	43.2047	41.2477
							2.0525	43.306	40.8037
							2.055	42.7638	40.6308
							2.0575	43.1561	41.108
							2.06	43.1276	40.5972
							2.0625	43.2019	40.9981
							2.065	43.6744	40.7408
							2.0675	43.0742	40.865
							2.07	42.9883	41.4627
							2.0725	43.2129	40.6873
							2.075	42.6417	40.6538
							2.0775	42.6261	41.0853
							2.08	42.3836	40.5674
							2.0825	42.9524	41.3095
							2.085	42.3694	41.0026
							2.0875	42.6351	40.8013
							2.09	42.4672	40.4371
							2.0925	42.4976	40.8151
							2.095	42.0692	40.7876
							2.0975	42.5486	40.3547
							2.1	42.6066	40.6128
							2.1025	42.8	40.5555
							2.105	42.8976	40.6841
							2.1075	43.2119	40.4094
							2.11	42.9303	40.1822
							2.1125	42.42	40.7564
							2.115	42.7071	40.3655
							2.1175	42.5364	39.9428
							2.12	42.6536	40.0985
							2.1225	42.3627	41.1663
							2.125	42.7288	40.2458
							2.1275	42.4013	40.0003
							2.13	42.0329	39.6703
							2.1325	42.3893	39.7108
							2.135	42.1709	40.1373
							2.1375	42.2197	40.2947
							2.14	42.2344	40.8967
							2.1425	42.3106	41.7585
							2.145	42.0335	42.3035
							2.1475	41.6433	41.1578
							2.15	41.9594	41.1071
							2.1525	41.9296	41.1834
							2.155	41.0525	40.3656
							2.1575	41.2736	40.8431
							2.16	41.2381	40.6949
							2.1625	41.3906	40.5714
							2.165	41.4921	40.5274
							2.1675	42.2836	40.9614
							2.17	42.0893	41.233
							2.1725	41.7703	40.8912
							2.175	41.2491	40.4964
							2.1775	41.8369	40.4611
							2.18	41.2515	40.0823
							2.1825	40.6821	40.7882
							2.185	41.6823	41.1693
							2.1875	41.7045	41.1045
							2.19	40.589	40.4098
							2.1925	41.2347	40.2553
							2.195	40.8696	41.1792
							2.1975	41.0405	41.1622
							2.2	41.0508	41.2352
							2.2025	40.8318	40.8985
							2.205	41.3836	41.592
							2.2075	41.4291	42.4591
							2.21	41.2667	41.5607
							2.2125	41.5748	42.0648
							2.215	41.7819	41.7891
							2.2175	42.3022	41.9716
							2.22	41.624	41.7172
							2.2225	41.911	42.6738
							2.225	42.1312	41.864
							2.2275	42.0987	42.7819
							2.23	42.0101	41.4912
							2.2325	41.9881	41.7845
							2.235	42.2452	41.7542
							2.2375	42.1578	41.7113
							2.24	42.0804	41.6775
							2.2425	42.0636	42.0102
							2.245	42.4101	41.5466
							2.2475	42.2303	41.4582
							2.25	42.2316	41.5122
							2.2525	41.7752	41.8511
							2.255	42.335	41.2923
							2.2575	42.0501	41.2148
							2.26	42.0979	41.2634
							2.2625	42.2991	42.2631
							2.265	41.9296	42.3518
							2.2675	42.0956	41.7397
							2.27	42.0666	41.6451
							2.2725	43.0737	41.8189
							2.275	42.4428	41.9155
							2.2775	42.0926	41.5871
							2.28	42.4718	42.1765
							2.2825	42.374	42.4222
							2.285	42.2118	42.6492
							2.2875	42.2305	42.2978
							2.29	42.1623	42.3118
							2.2925	42.7555	41.5854
							2.295	42.7652	41.3504
							2.2975	42.9579	41.2926
							2.3	42.9019	41.1727
							2.3025	42.2996	41.4161
							2.305	42.4764	41.6599
							2.3075	42.5363	41.9534
							2.31	42.9059	42.1067
							2.3125	42.4861	41.0151
							2.315	42.3157	41.5195
							2.3175	42.6308	41.835
							2.32	42.2624	41.5899
							2.3225	42.5841	41.319
							2.325	42.4948	41.6739
							2.3275	41.9432	42.5119
							2.33	42.2721	42.0807
							2.3325	41.768	41.8843
							2.335	41.9691	41.8679
							2.3375	42.0078	41.4458
							2.34	42.2331	41.4574
							2.3425	42.1671	41.5697
							2.345	41.9792	41.9911
							2.3475	41.8373	41.5553
							2.35	42.0146	41.2409
							2.3525	42.3132	41.4328
							2.355	42.0752	41.9004
							2.3575	42.1423	42.0574
							2.36	41.895	41.9077
							2.3625	42.6159	41.0335
							2.365	42.1627	41.4342
							2.3675	42.6036	41.479
							2.37	43.0493	41.4583
							2.3725	42.7587	41.9556
							2.375	42.7888	41.3432
							2.3775	42.2441	41.9058
							2.38	42.6355	41.9022
							2.3825	42.5837	41.5906
							2.385	42.296	41.5462
							2.3875	42.1909	41.5219
							2.39	42.7915	41.215
							2.3925	41.9993	42.3194
							2.395	42.2887	42.1611
							2.3975	42.1299	42.3759
							2.4	42.3748	42.3768
							2.4025	42.6365	42.2871
							2.405	42.529	42.789
							2.4075	42.5759	42.1941
							2.41	42.2861	42.3326
							2.4125	42.7816	42.1854
							2.415	43.2508	41.9268
							2.4175	42.5388	41.3105
							2.42	42.5977	42.948
							2.4225	42.4512	42.7474
							2.425	42.4448	42.2858
							2.4275	42.6118	42.3805
							2.43	42.8479	42.6119
							2.4325	42.8652	42.297
							2.435	42.5622	42.4291
							2.4375	42.8346	42.4936
							2.44	41.9874	42.1611
							2.4425	41.8065	42.1923
							2.445	41.4096	42.6195
							2.4475	41.8173	42.5753
							2.45	41.6296	42.6611
							2.4525	41.8078	42.3763
							2.455	41.5447	42.583
							2.4575	41.7598	42.8452
							2.46	41.7281	42.8824
							2.4625	41.62	43.0169
							2.465	41.6135	42.0656
							2.4675	42.2483	42.153
							2.47	42.1312	42.3688
							2.4725	41.9442	42.1799
							2.475	41.6503	42.1536
							2.4775	41.977	41.8196
							2.48	41.7301	41.2708
							2.4825	41.6921	41.9439
							2.485	42.1439	41.3088
							2.4875	42.5603	41.9609
							2.49	41.8747	41.8864
							2.4925	42.1521	41.0235
							2.495	42.6909	40.637
							2.4975	42.1873	40.7122
							2.5	41.8176	41.0035
							2.5025	42.1142	40.7677
							2.505	41.6128	40.5484
							2.5075	42.1913	40.4092
							2.51	40.9785	41.0676
							2.5125	41.8261	40.4403
							2.515	41.4847	41.1766
							2.5175	42.3593	41.0001
							2.52	42.3487	40.6706
							2.5225	42.0192	40.9391
							2.525	41.8227	40.7357
							2.5275	41.8336	40.9054
							2.53	42.3188	41.2014
							2.5325	42.2936	40.7324
							2.535	42.1457	41.3923
							2.5375	41.3938	41.3696
							2.54	42.0681	41.0817
							2.5425	42.729	40.6377
							2.545	42.8253	41.3381
							2.5475	42.2198	41.0819
							2.55	41.468	41.654
							2.5525	41.8823	41.4148
							2.555	42.3497	41.3714
							2.5575	41.6458	41.0759
							2.56	41.397	40.7739
							2.5625	42.1827	41.4428
							2.565	41.9847	41.0429
							2.5675	41.6299	42.0293
							2.57	42.337	40.6699
							2.5725	41.6446	40.1239
							2.575	42.326	40.6608
							2.5775	42.2347	41.2546
							2.58	42.3692	41.4084
							2.5825	41.882	41.8117
							2.585	42.2078	41.5673
							2.5875	42.2804	41.7506
							2.59	42.2383	41.5268
							2.5925	42.1133	41.0792
							2.595	42.3105	40.606
							2.5975	42.4932	41.2155
							2.6	41.8207	41.6853
							2.6025	42.5454	41.5411
							2.605	42.2506	41.731
							2.6075	42.5417	41.7091
							2.61	42.6386	41.9243
							2.6125	42.1321	42.0196
							2.615	42.4926	42.4575
							2.6175	42.2286	42.6341
							2.62	42.093	42.8896
							2.6225	42.8828	42.8148
							2.625	43.2378	41.862
							2.6275	42.5344	42.7262
							2.63	42.3382	42.8319
							2.6325	42.519	42.1233
							2.635	42.0357	41.9963
							2.6375	42.0701	41.7572
							2.64	42.3723	42.0531
							2.6425	42.3416	42.2438
							2.645	42.1563	41.5064
							2.6475	42.3856	41.3462
							2.65	42.6734	41.3184
							2.6525	42.6754	41.477
							2.655	41.9219	41.1488
							2.6575	42.1099	41.6886
							2.66	41.8015	41.3464
							2.6625	41.5362	41.2862
							2.665	42.2707	41.4207
							2.6675	41.8545	41.0221
							2.67	41.9055	41.9596
							2.6725	41.8246	42.5403
							2.675	41.6878	42.4083
							2.6775	42.0433	41.6766
							2.68	42.0201	42.0017
							2.6825	42.3317	41.5463
							2.685	41.4359	41.2568
							2.6875	42.052	42.0693
							2.69	41.623	42.1463
							2.6925	41.7244	41.6544
							2.695	41.6516	41.8027
							2.6975	41.8218	42.4407
							2.7	41.4285	41.9455
							2.7025	42.4776	41.5265
							2.705	42.0915	40.9721
							2.7075	41.7315	42.4678
							2.71	41.9711	42.48
							2.7125	41.9088	41.8789
							2.715	41.6566	42.6801
							2.7175	41.8901	42.3411
							2.72	42.3048	43.0613
							2.7225	42.251	42.9322
							2.725	41.7785	42.234
							2.7275	41.9806	42.2548
							2.73	42.5794	42.4487
							2.7325	41.985	42.0851
							2.735	42.2349	41.8308
							2.7375	41.5222	41.2211
							2.74	41.6335	41.8337
							2.7425	41.7612	41.6272
							2.745	42.1996	41.1954
							2.7475	41.8896	42.0556
							2.75	42.4365	42.2777
							2.7525	42.597	41.4482
							2.755	42.3589	42.1112
							2.7575	43.1139	42.4744
							2.76	42.5389	41.5615
							2.7625	41.7204	41.4857
							2.765	43.1894	41.0895
							2.7675	42.5679	40.5839
							2.77	42.6436	40.9815
							2.7725	42.0438	41.1916
							2.775	42.1521	42.1911
							2.7775	42.071	41.3417
							2.78	41.4193	41.1994
							2.7825	42.3694	41.9165
							2.785	42.7108	41.4756
							2.7875	42.733	42.1597
							2.79	42.3368	41.3855
							2.7925	42.4068	41.7653
							2.795	42.4166	41.9815
							2.7975	42.9338	42.2377
							2.8	43.1198	41.8284
							2.8025	43.2636	41.7044
							2.805	42.6257	41.3231
							2.8075	42.9494	41.7497
							2.81	42.4826	41.2209
							2.8125	42.5985	41.1374
							2.815	41.9279	41.3134
							2.8175	41.968	41.0211
							2.82	41.5657	40.7971
							2.8225	42.2973	41.1755
							2.825	41.767	41.4681
							2.8275	42.2669	41.414
							2.83	42.5354	41.0589
							2.8325	42.4864	40.7947
							2.835	42.5053	42.1738
							2.8375	42.2565	41.7371
							2.84	42.4146	42.5221
							2.8425	41.9672	41.6678
							2.845	41.9831	42.1769
							2.8475	41.9306	42.4435
							2.85	41.1967	42.0829
							2.8525	41.9989	42.1687
							2.855	42.1581	41.6744
							2.8575	41.8926	41.34
							2.86	41.8144	41.7355
							2.8625	42.0596	42.3577
							2.865	41.4718	42.5392
							2.8675	41.7273	42.7279
							2.87	41.4397	42.8114
							2.8725	42.5168	42.1482
							2.875	42.7725	42.4569
							2.8775	42.6996	43.0476
							2.88	42.207	42.1214
							2.8825	42.4514	41.7319
							2.885	42.6622	41.9438
							2.8875	42.8365	41.429
							2.89	42.3077	41.6128
							2.8925	43.5365	41.4408
							2.895	43.5709	41.9507
							2.8975	43.8886	40.8901
							2.9	43.3981	41.8258
							2.9025	42.8724	41.4572
							2.905	42.8869	41.825
							2.9075	42.8296	41.9363
							2.91	43.075	42.4921
							2.9125	42.6088	42.0852
							2.915	43.0268	42.2909
							2.9175	42.5688	42.0177
							2.92	42.1923	42.0705
							2.9225	42.6281	41.9734
							2.925	41.8696	42.1644
							2.9275	42.489	42.1799
							2.93	42.4821	41.7223
							2.9325	42.3328	42.3972
							2.935	41.7684	41.6465
							2.9375	42.3268	42.3376
							2.94	42.3597	42.1512
							2.9425	42.3963	42.176
							2.945	42.97	41.8565
							2.9475	42.4366	41.872
							2.95	42.5352	42.5445
							2.9525	42.6488	42.7434
							2.955	41.5225	42.1148
							2.9575	41.6751	42.3357
							2.96	41.9383	42.5415
							2.9625	41.6954	42.3024
							2.965	41.9807	42.2786
							2.9675	42.0808	42.5537
							2.97	41.5796	42.4106
							2.9725	41.3272	42.0713
							2.975	42.6039	42.6122
							2.9775	41.876	42.6996
							2.98	42.005	42.5629
							2.9825	41.8368	42.8829
							2.985	41.3904	42.6827
							2.9875	42.21	42.2681
							2.99	41.9919	43.31
							2.9925	41.772	42.5305
							2.995	42.473	42.7118
							2.9975	42.5932	42.4651
							3	43.776	42.454
							3.0025	42.6326	42.4241
							3.005	42.0796	42.4162
							3.0075	43.2153	42.6278
							3.01	43.1377	41.7717
							3.0125	42.7965	42.0766
							3.015	43.7297	42.2998
							3.0175	43.0014	41.7157
							3.02	43.4679	41.8881
							3.0225	44.1461	41.9421
							3.025	43.5677	41.6785
							3.0275	42.6739	42.0306
							3.03	43.1148	41.7089
							3.0325	43.241	41.682
							3.035	42.5099	41.2031
							3.0375	43.3641	42.1897
							3.04	43.9036	41.5253
							3.0425	43.771	41.8732
							3.045	43.1087	42.1754
							3.0475	42.9264	41.6513
							3.05	42.9771	42.2935
							3.0525	42.5367	43.2311
							3.055	42.9199	43.0334
							3.0575	42.4928	42.5205
							3.06	43.4289	41.027
							3.0625	42.9076	41.2292
							3.065	43.2454	41.3859
							3.0675	43.9362	40.9124
							3.07	43.1425	41.1523
							3.0725	43.2946	41.6803
							3.075	43.5696	41.0209
							3.0775	43.2352	42.2193
							3.08	43.1797	41.8083
							3.0825	43.0808	41.9859
							3.085	43.3572	42.0964
							3.0875	43.307	41.9044
							3.09	43.5742	42.0602
							3.0925	43.0484	42.3935
							3.095	43.4478	42.0541
							3.0975	43.216	41.8606
							3.1	43.624	41.9834
							3.1025	43.3591	42.1315
							3.105	43.002	42.8337
							3.1075	43.0302	41.7458
							3.11	43.1924	42.1017
							3.1125	43.1403	41.7265
							3.115	42.9294	41.2229
							3.1175	43.7554	41.3471
							3.12	43.5072	41.7867
							3.1225	43.4435	41.8316
							3.125	43.3432	41.3955
							3.1275	42.9137	41.0576
							3.13	43.0635	41.281
							3.1325	42.7256	41.2224
							3.135	42.9035	41.332
							3.1375	42.8848	42.0924
							3.14	43.3731	42.3195
							3.1425	43.221	41.626
							3.145	43.0059	41.5869
							3.1475	43.5673	41.5467
							3.15	44.124	41.4852
							3.1525	43.7965	41.2414
							3.155	43.5079	42.0841
							3.1575	43.0775	41.2644
							3.16	43.4596	41.8118
							3.1625	43.1818	41.1124
							3.165	43.2388	40.778
							3.1675	43.5332	41.2959
							3.17	42.5962	41.1328
							3.1725	42.9779	41.3983
							3.175	42.3006	41.2935
							3.1775	42.5461	41.1436
							3.18	42.4982	40.9562
							3.1825	41.3547	41.7814
							3.185	42.5441	41.999
							3.1875	41.6515	40.7781
							3.19	42.3605	40.7886
							3.1925	41.7621	41.1732
							3.195	43.2205	40.9888
							3.1975	41.6674	40.7816
							3.2	41.5999	41.1889
							3.2025	41.9365	40.8879
							3.205	41.0604	40.6625
							3.2075	41.0335	41.5205
							3.21	41.5651	41.4185
							3.2125	41.4211	41.1321
							3.215	42.0923	41.5371
							3.2175	41.9368	40.7826
							3.22	41.758	41.6639
							3.2225	41.5196	41.6661
							3.225	41.5754	41.3217
							3.2275	41.4347	41.4089
							3.23	40.3409	41.8891
							3.2325	40.8786	42.6342
							3.235	41.331	41.6321
							3.2375	41.4027	41.8849
							3.24	41.4113	42.144
							3.2425	41.3142	42.5214
							3.245	42.2597	41.924
							3.2475	41.6908	42.0411
							3.25	40.7373	41.8023
							3.2525	41.2104	41.7261
							3.255	40.7448	41.8746
							3.2575	41.4434	41.8764
							3.26	41.5308	41.9079
							3.2625	42.2808	41.9581
							3.265	41.9783	42.1833
							3.2675	41.5623	41.9243
							3.27	41.8735	42.0925
							3.2725	41.6426	41.9815
							3.275	41.3657	42.1924
							3.2775	41.4689	42.1823
							3.28	42.1122	42.3225
							3.2825	41.6645	41.9143
							3.285	42.0822	40.9315
							3.2875	41.356	41.3152
							3.29	42.0147	41.6128
							3.2925	42.2417	41.4955
							3.295	42.3517	41.5074
							3.2975	41.763	40.5421
							3.3	41.5132	40.8892
							3.3025	41.2309	41.0524
							3.305	40.7247	40.9678
							3.3075	40.6038	41.1726
							3.31	40.476	41.7062
							3.3125	41.2406	41.9827
							3.315	40.9998	42.1266
							3.3175	40.7385	41.6539
							3.32	40.8957	42.0028
							3.3225	41.7414	42.1133
							3.325	41.5763	42.105
							3.3275	41.8545	42.6137
							3.33	42.1654	41.7466
							3.3325	41.1642	41.7956
							3.335	40.7293	41.8183
							3.3375	40.8183	41.3722
							3.34	41.2012	42.3012
							3.3425	41.2134	41.9234
							3.345	41.7988	41.8807
							3.3475	41.8372	42.2693
							3.35	41.2443	42.5906
							3.3525	41.5274	42.9553
							3.355	41.8577	42.3964
							3.3575	41.6475	42.238
							3.36	40.8005	42.2032
							3.3625	41.4778	42.8673
							3.365	41.3205	42.2919
							3.3675	41.4173	42.1671
							3.37	41.2772	41.4707
							3.3725	40.935	42.1906
							3.375	41.4673	42.1258
							3.3775	41.0112	41.7351
							3.38	41.1827	41.9154
							3.3825	41.6353	41.6892
							3.385	41.7022	41.7643
							3.3875	41.3409	42.1457
							3.39	41.0411	42.18
							3.3925	41.2568	41.7942
							3.395	41.5413	41.861
							3.3975	42.0118	41.9
							3.4	42.0541	41.7777
							3.4025	42.2628	41.8448
							3.405	42.7727	41.4329
							3.4075	42.5936	42.1642
							3.41	42.4311	42.1222
							3.4125	42.4025	42.3108
							3.415	41.6929	42.3319
							3.4175	42.1911	42.7355
							3.42	41.5363	42.3667
							3.4225	41.9906	42.4648
							3.425	41.6768	42.5631
							3.4275	42.0337	42.267
							3.43	41.3327	42.5294
							3.4325	41.727	42.2196
							3.435	40.612	42.132
							3.4375	41.1379	42.3362
							3.44	41.2738	42.3862
							3.4425	41.1	42.6051
							3.445	40.7476	42.7611
							3.4475	41.08	42.9223
							3.45	41.3093	42.6788
							3.4525	41.224	42.6876
							3.455	41.5026	42.7081
							3.4575	41.6321	43.2821
							3.46	41.4506	42.6095
							3.4625	41.7428	41.8695
							3.465	41.416	42.5562
							3.4675	41.3861	42.9344
							3.47	41.5596	42.6811
							3.4725	41.2949	42.1384
							3.475	41.1488	42.1698
							3.4775	41.3137	42.0919
							3.48	40.9888	42.1838
							3.4825	40.978	41.7285
							3.485	40.9677	41.5008
							3.4875	40.8899	41.0232
							3.49	41.0839	41.4953
							3.4925	41.0569	41.4568
							3.495	41.4541	41.1536
							3.4975	41.391	42.14
							3.5	41.6196	41.8296
							3.5025	41.664	41.4033
							3.505	41.9034	41.2757
							3.5075	41.5327	41.864
							3.51	41.8747	41.0837
							3.5125	41.3114	41.0951
							3.515	41.4901	41.192
							3.5175	42.0912	41.3749
							3.52	42.032	41.3241
							3.5225	42.2756	40.618
							3.525	42.4404	40.0817
							3.5275	42.0231	40.7262
							3.53	42.3331	40.0825
							3.5325	42.2553	40.212
							3.535	42.5295	40.3477
							3.5375	43.3515	40.8617
							3.54	43.55	40.2653
							3.5425	42.0842	41.0539
							3.545	42.8662	40.5486
							3.5475	42.0439	40.4573
							3.55	43.2811	40.5095
							3.5525	43.0447	40.6726
							3.555	43.5317	40.3013
							3.5575	42.6722	40.0422
							3.56	42.6707	40.336
							3.5625	42.7813	40.5838
							3.565	42.7749	40.4473
							3.5675	43.115	40.7581
							3.57	42.8608	41.4557
							3.5725	42.8718	41.1621
							3.575	42.5026	40.6047
							3.5775	42.5124	41.2772
							3.58	41.9612	41.1815
							3.5825	41.4513	41.73
							3.585	41.8027	41.7877
							3.5875	41.8958	40.9185
							3.59	41.5784	41.3302
							3.5925	41.0753	41.8997
							3.595	41.2106	41.2928
							3.5975	40.9995	41.2098
							3.6	41.7851	39.9976
							3.6025	42.2661	40.3228
							3.605	42.0607	40.3178
							3.6075	40.9761	39.6513
							3.61	40.8237	40.3069
							3.6125	41.1634	40.434
							3.615	41.0796	41.0963
							3.6175	40.6867	41.0939
							3.62	41.1595	40.774
							3.6225	41.2895	40.7541
							3.625	41.3643	40.2542
							3.6275	41.3683	39.804
							3.63	40.7851	40.8196
							3.6325	41.3014	40.0483
							3.635	41.5775	40.3069
							3.6375	40.9596	40.0064
							3.64	40.427	40.6359
							3.6425	40.3767	40.7327
							3.645	40.3725	41.2846
							3.6475	40.8426	41.7292
							3.65	40.7924	41.4636
							3.6525	40.8999	42.644
							3.655	40.6749	41.6365
							3.6575	40.8185	42.089
							3.66	40.0322	41.8538
							3.6625	39.7835	42.2185
							3.665	40.2198	42.4288
							3.6675	41.3623	42.3318
							3.67	40.8388	42.3638
							3.6725	40.9289	42.3658
							3.675	40.9556	42.1422
							3.6775	40.8652	42.3312
							3.68	41.2925	42.5666
							3.6825	41.2134	42.5281
							3.685	41.3246	41.9582
							3.6875	41.397	41.7965
							3.69	41.2813	41.5214
							3.6925	41.1172	41.9147
							3.695	40.8224	42.1303
							3.6975	41.3264	41.6213
							3.7	41.3839	41.6141
							3.7025	41.4985	41.9334
							3.705	41.7029	42.0794
							3.7075	41.6471	42.7158
							3.71	41.5549	42.3278
							3.7125	41.2906	42.2528
							3.715	40.8905	42.1705
							3.7175	40.5927	42.0709
							3.72	41.1924	41.9924
							3.7225	41.4563	42.3189
							3.725	41.4564	43.0466
							3.7275	41.4007	42.3817
							3.73	41.3096	42.9235
							3.7325	41.8402	41.9812
							3.735	41.6927	42.0303
							3.7375	41.6494	42.3232
							3.74	41.4098	42.3849
							3.7425	41.8601	42.9048
							3.745	41.6739	42.8043
							3.7475	41.8975	43.0219
							3.75	41.6991	42.4961
							3.7525	41.4801	41.9759
							3.755	41.2411	41.9749
							3.7575	41.0763	42.4959
							3.76	41.6115	42.7813
							3.7625	40.8552	42.7417
							3.765	40.8885	42.3334
							3.7675	40.6418	42.7455
							3.77	41.0768	42.6202
							3.7725	41.1927	42.6215
							3.775	40.56	42.822
							3.7775	40.4859	42.6457
							3.78	41.3026	42.6987
							3.7825	40.9526	42.401
							3.785	40.6453	42.2652
							3.7875	41.6948	42.6168
							3.79	41.3181	41.9186
							3.7925	40.5104	42.8494
							3.795	41.32	41.7176
							3.7975	41.063	42.1627
							3.8	41.5365	42.8148
							3.8025	41.5501	42.5742
							3.805	41.7029	42.8844
							3.8075	41.5783	42.8265
							3.81	41.4098	43.5098
							3.8125	41.4207	42.3849
							3.815	41.1299	42.3798
							3.8175	40.6634	43.3264
							3.82	41.8441	43.023
							3.8225	41.3522	42.622
							3.825	42.6621	42.7798
							3.8275	42.515	43.2132
							3.83	42.123	43.2964
							3.8325	41.6288	43.0639
							3.835	41.8788	42.627
							3.8375	41.9165	43.1133
							3.84	41.1307	43.3357
							3.8425	41.5345	42.1803
							3.845	41.611	42.7002
							3.8475	41.6689	42.46
							3.85	42.0071	42.119
							3.8525	41.626	42.4402
							3.855	41.7479	43.202
							3.8575	41.8121	43.2104
							3.86	41.3253	42.9058
							3.8625	41.3955	43.3382
							3.865	41.3303	43.1685
							3.8675	41.2862	42.5659
							3.87	42.0012	43.2359
							3.8725	41.7455	43.5568
							3.875	42.5305	42.7225
							3.8775	42.247	42.3307
							3.88	41.7592	41.7461
							3.8825	42.0128	42.2357
							3.885	41.6806	41.752
							3.8875	42.1464	42.2124
							3.89	42.6736	42.7251
							3.8925	41.6972	42.5839
							3.895	41.7354	42.9206
							3.8975	41.8856	42.6666
							3.9	42.4787	42.2848
							3.9025	42.2474	42.568
							3.905	41.8047	42.5913
							3.9075	41.919	42.2092
							3.91	41.5921	42.5117
							3.9125	41.7116	41.926
							3.915	41.9273	42.3994
							3.9175	41.4578	42.5849
							3.92	41.4761	42.3018
							3.9225	41.2743	43.1894
							3.925	41.5775	42.5965
							3.9275	41.4229	42.3285
							3.93	41.0293	42.678
							3.9325	41.2926	43.0791
							3.935	41.0531	42.7732
							3.9375	41.2832	43.2663
							3.94	42.328	42.7654
							3.9425	42.0479	42.7429
							3.945	42.4184	42.9991
							3.9475	42.3184	43.1144
							3.95	42.121	43.3039
							3.9525	41.9172	42.2467
							3.955	42.2076	42.7912
							3.9575	42.0397	42.453
							3.96	41.7233	42.6349
							3.9625	41.6757	43.0761
							3.965	41.6727	42.5717
							3.9675	41.9742	42.0637
							3.97	41.6472	42.5455
							3.9725	42.1077	42.3248
							3.975	42.114	42.8425
							3.9775	42.0325	43.1129
							3.98	41.327	43.0086
							3.9825	41.9066	42.7805
							3.985	42.2186	43.0523
							3.9875	42.5736	42.7619
							3.99	42.4656	42.3765
							3.9925	42.0949	42.298
							3.995	42.5978	42.3379
							3.9975	41.7752	42.8704
							4	42.0597	42.5077
							4.0025	41.7025	43.0661
							4.005	42.2685	42.666
							4.0075	42.2655	43.1558
							4.01	42.2251	43.2242
							4.0125	41.8354	43.3189
							4.015	42.0871	42.9144
							4.0175	41.8995	43.7821
							4.02	42.2394	43.1182
							4.0225	42.5275	42.5831
							4.025	42.9767	42.801
							4.0275	42.607	43.4039
							4.03	42.2858	42.9633
							4.0325	41.6571	41.989
							4.035	42.2556	42.4713
							4.0375	41.7897	41.7977
							4.04	42.5594	41.8136
							4.0425	42.4571	41.8711
							4.045	42.7436	42.6347
							4.0475	41.8011	42.4913
							4.05	41.9375	42.4053
							4.0525	41.8415	42.7086
							4.055	41.868	42.0508
							4.0575	41.612	42.3866
							4.06	42.2933	42.9879
							4.0625	42.2421	42.8987
							4.065	42.0335	43.338
							4.0675	42.4352	43.2196
							4.07	42.9177	42.8209
							4.0725	42.6676	43.5759
							4.075	42.6216	43.547
							4.0775	42.193	43.0456
							4.08	42.7397	43.3784
							4.0825	42.0281	42.5185
							4.085	41.9503	43.2946
							4.0875	42.1426	43.3261
							4.09	42.2622	43.0451
							4.0925	42.2094	43.8965
							4.095	42.3236	43.1179
							4.0975	42.0062	43.3364
							4.1	41.8467	43.1072
							4.1025	42.1915	43.2138
							4.105	42.1409	43.4988
							4.1075	42.6629	43.1164
							4.11	42.1601	43.4078
							4.1125	42.7587	42.8584
							4.115	42.3753	42.7034
							4.1175	41.9613	43.1517
							4.12	41.8795	43.2907
							4.1225	41.8267	43.1477
							4.125	41.9243	43.7097
							4.1275	42.295	43.473
							4.13	41.898	43.2986
							4.1325	42.27	42.902
							4.135	42.2054	43.3224
							4.1375	42.3879	43.2679
							4.14	41.8086	43.177
							4.1425	41.8749	43.3655
							4.145	41.9718	43.6875
							4.1475	42.5105	43.8332
							4.15	41.8216	43.5766
							4.1525	41.4946	42.7448
							4.155	41.7499	42.1669
							4.1575	41.8046	42.7074
							4.16	41.5364	43.1982
							4.1625	41.4129	43.4153
							4.165	41.9923	43.3153
							4.1675	41.7049	43.772
							4.17	42.5857	43.3276
							4.1725	42.1047	43.0223
							4.175	42.0746	43.666
							4.1775	41.944	43.9611
							4.18	42.2787	43.3367
							4.1825	41.9406	43.8981
							4.185	42.31	43.881
							4.1875	42.7873	44.1184
							4.19	42.4232	43.9456
							4.1925	41.531	43.5311
							4.195	41.2955	43.2508
							4.1975	42.0155	43.1216
							4.2	41.7891	43.7167
							4.2025	41.9478	43.7756
							4.205	41.7449	43.318
							4.2075	41.727	43.2952
							4.21	41.4892	43.2098
							4.2125	41.7289	43.7447
							4.215	41.9025	43.697
							4.2175	42.3792	42.72
							4.22	41.7359	43.6698
							4.2225	41.9591	43.1018
							4.225	42.3633	43.5352
							4.2275	42.3328	44.2482
							4.23	42.1762	43.7662
							4.2325	41.3888	43.8817
							4.235	41.7282	44.3375
							4.2375	41.1115	43.8589
							4.24	41.8938	44.0917
							4.2425	42.2733	44.2472
							4.245	42.0151	44.3673
							4.2475	42.4509	44.3627
							4.25	42.4584	43.7079
							4.2525	42.7119	43.5113
							4.255	42.368	43.81
							4.2575	42.2233	44.1121
							4.26	42.6604	43.7176
							4.2625	42.2434	43.5278
							4.265	42.3846	44.2821
							4.2675	42.8571	43.9949
							4.27	42.8992	44.1023
							4.2725	42.961	43.6779
							4.275	42.9162	43.9282
							4.2775	42.4819	43.7529
							4.28	42.0241	43.3611
							4.2825	42.8968	43.5998
							4.285	42.2238	44.0457
							4.2875	42.0541	43.5047
							4.29	41.9104	42.9571
							4.2925	42.0155	43.4016
							4.295	42.5042	43.2347
							4.2975	42.5958	43.579
							4.3	42.0933	44.0494
							4.3025	42.4628	43.4813
							4.305	42.6034	44.0282
							4.3075	42.877	43.9323
							4.31	42.4863	43.9732
							4.3125	42.5519	44.0398
							4.315	42.8249	43.906
							4.3175	42.5203	43.7595
							4.32	42.7804	43.7613
							4.3225	42.4904	43.0889
							4.325	42.2808	43.269
							4.3275	43.0742	43.5309
							4.33	42.9867	44.1976
							4.3325	42.7162	44.0068
							4.335	42.2486	43.8223
							4.3375	42.3776	43.7878
							4.34	42.3148	43.4763
							4.3425	42.8371	43.9332
							4.345	43.0728	43.7154
							4.3475	42.9366	43.7993
							4.35	43.3621	43.6074
							4.3525	42.9088	43.7002
							4.355	42.5237	43.4799
							4.3575	43.4767	44.1894
							4.36	42.6884	43.987
							4.3625	42.6243	43.2386
							4.365	42.1273	43.4558
							4.3675	42.28	43.1485
							4.37	42.5451	43.8354
							4.3725	42.0313	43.6412
							4.375	42.351	44.166
							4.3775	42.6091	44.3549
							4.38	42.6019	44.664
							4.3825	42.5784	44.8448
							4.385	42.8671	44.9165
							4.3875	41.8918	44.6597
							4.39	42.933	45.272
							4.3925	43.1767	45.1809
							4.395	42.26	45.3498
							4.3975	42.2821	45.3
							4.4	42.1951	45.4379
							4.4025	42.193	45.4038
							4.405	41.7992	45.1327
							4.4075	41.9917	45.3433
							4.41	41.9217	44.9785
							4.4125	41.571	45.1692
							4.415	41.3899	44.6689
							4.4175	41.406	44.9234
							4.42	41.4673	44.3837
							4.4225	41.9078	44.6076
							4.425	42.2366	44.7141
							4.4275	42.1839	43.7173
							4.43	42.7897	44.5816
							4.4325	42.983	44.1477
							4.435	42.5112	44.0061
							4.4375	42.842	44.2741
							4.44	42.2377	44.21
							4.4425	42.7755	44.1497
							4.445	43.0751	43.7129
							4.4475	43.3503	43.8433
							4.45	44.4333	43.8791
							4.4525	43.4702	43.2658
							4.455	43.8679	43.2257
							4.4575	43.6729	43.3086
							4.46	43.207	43.2264
							4.4625	43.9886	43.636
							4.465	44.0175	43.8644
							4.4675	43.9619	43.4522
							4.47	43.6014	43.6242
							4.4725	43.6754	42.8929
							4.475	43.9985	43.5328
							4.4775	43.4134	43.2908
							4.48	43.5287	42.7405
							4.4825	43.0824	43.3563
							4.485	43.1088	43.6211
							4.4875	43.4479	43.3644
							4.49	43.2833	43.7159
							4.4925	42.7383	43.6947
							4.495	42.5162	43.7961
							4.4975	42.6964	43.7674
							4.5	42.1971	43.7097
							4.5025	42.0744	43.6149
							4.505	42.6123	43.8472
							4.5075	42.5726	44.1098
							4.51	42.9067	44.0462
							4.5125	42.9568	43.7303
							4.515	43.013	43.8193
							4.5175	42.8009	44.2674
							4.52	41.8672	44.3383
							4.5225	42.672	44.428
							4.525	42.3432	43.919
							4.5275	42.8453	43.76
							4.53	42.4889	43.9792
							4.5325	42.159	43.8633
							4.535	42.3911	43.7325
							4.5375	41.8527	43.4996
							4.54	42.5228	43.0452
							4.5425	42.8997	43.1005
							4.545	43.1267	43.2376
							4.5475	42.9312	43.5555
							4.55	42.5424	43.542
							4.5525	42.4252	43.5397
							4.555	42.3594	42.7476
							4.5575	42.8688	43.3888
							4.56	42.6285	42.9911
							4.5625	43.137	42.487
							4.565	42.186	42.2905
							4.5675	43.3095	43.1061
							4.57	42.027	42.9868
							4.5725	42.2339	43.0499
							4.575	42.9423	43.1971
							4.5775	42.6659	43.1683
							4.58	42.6026	42.9116
							4.5825	42.5864	43.5907
							4.585	43.2433	43.8881
							4.5875	43.1828	43.8855
							4.59	42.5167	43.651
							4.5925	43.4496	43.3201
							4.595	43.1452	43.3303
							4.5975	43.0723	43.6323
							4.6	42.8333	43.4997
							4.6025	42.7927	43.2805
							4.605	42.6649	43.3008
							4.6075	42.8116	43.1911
							4.61	42.3755	43.1815
							4.6125	42.6352	42.7977
							4.615	43.6222	43.0822
							4.6175	42.9988	43.4321
							4.62	43.892	43.729
							4.6225	43.9269	44.2779
							4.625	43.3552	43.6515
							4.6275	43.18	44.0055
							4.63	44.0759	43.8269
							4.6325	43.6056	43.6873
							4.635	43.3451	44.3408
							4.6375	43.8537	43.9293
							4.64	43.7288	43.8191
							4.6425	43.4172	44.1477
							4.645	43.4971	43.9988
							4.6475	44.3348	44.2468
							4.65	43.8024	44.4056
							4.6525	43.7635	44.8374
							4.655	44.5278	43.8977
							4.6575	43.8219	43.9101
							4.66	44.1226	43.3787
							4.6625	44.3061	44.5468
							4.665	44.0319	44.4312
							4.6675	43.7365	43.7482
							4.67	43.8029	43.9068
							4.6725	44.2389	43.7225
							4.675	43.4309	44.324
							4.6775	43.7015	44.2469
							4.68	43.9116	44.3906
							4.6825	43.5913	43.4315
							4.685	44.0258	43.6816
							4.6875	44.2621	43.4595
							4.69	44.2998	43.9275
							4.6925	44.2636	43.4737
							4.695	43.9638	43.6818
							4.6975	43.7857	44.4228
							4.7	43.312	44.6421
							4.7025	43.9935	44.7052
							4.705	43.2896	44.4233
							4.7075	43.4538	44.9577
							4.71	43.3594	43.9436
							4.7125	43.7482	44.3628
							4.715	44.1505	44.3261
							4.7175	43.8461	43.7197
							4.72	43.7575	43.6255
							4.7225	43.4648	43.9408
							4.725	43.3355	43.3411
							4.7275	44.1205	44.0694
							4.73	43.9793	44.1747
							4.7325	43.462	44.1368
							4.735	43.657	43.6368
							4.7375	43.2712	43.5779
							4.74	43.8559	43.2175
							4.7425	43.1899	43.6217
							4.745	42.999	43.4435
							4.7475	42.4872	43.9743
							4.75	42.5772	43.3489
							4.7525	43.5413	43.7588
							4.755	43.8737	43.0729
							4.7575	44.0583	43.2112
							4.76	44.2682	43.4362
							4.7625	44.3206	43.8164
							4.765	44.3378	43.5508
							4.7675	44.3416	43.0488
							4.77	44.0724	42.5421
							4.7725	43.9861	43.4648
							4.775	44.3344	43.7975
							4.7775	44.4514	43.9525
							4.78	44.6319	44.101
							4.7825	44.7745	43.4013
							4.785	44.2813	43.6741
							4.7875	44.7662	42.7005
							4.79	44.8094	43.3813
							4.7925	44.8959	43.087
							4.795	44.9673	43.2368
							4.7975	45.8853	42.9549
							4.8	45.4985	43.1374
							4.8025	44.7638	43.2061
							4.805	45.329	43.4277
							4.8075	45.328	42.4698
							4.81	45.0507	43.2715
							4.8125	44.605	43.3571
							4.815	44.3369	43.0583
							4.8175	44.4652	43.1217
							4.82	44.0687	43.5284
							4.8225	43.736	42.8105
							4.825	43.9222	42.9915
							4.8275	44.4083	42.9483
							4.83	44.2717	43.1379
							4.8325	44.2188	42.86
							4.835	43.8914	42.9943
							4.8375	44.391	43.2261
							4.84	44.2748	42.9836
							4.8425	44.1997	42.6894
							4.845	44.5521	43.156
							4.8475	43.3197	43.2952
							4.85	44.199	43.1002
							4.8525	43.3229	43.4889
							4.855	43.5504	42.7627
							4.8575	43.5061	43.2302
							4.86	43.589	42.9155
							4.8625	43.5101	43.086
							4.865	43.6488	43.1599
							4.8675	43.9957	43.4834
							4.87	43.2841	43.1955
							4.8725	43.5258	43.7302
							4.875	43.3292	44.0678
							4.8775	43.8383	43.0994
							4.88	43.3179	43.6412
							4.8825	43.728	42.8622
							4.885	43.9714	43.0559
							4.8875	44.0431	43.0649
							4.89	43.6916	43.8629
							4.8925	44.1409	43.1591
							4.895	44.0941	43.394
							4.8975	43.8158	43.1922
							4.9	43.4816	43.2454
							4.9025	44.5029	41.9376
							4.905	44.6122	42.8272
							4.9075	44.4834	42.9395
							4.91	44.7936	43.4354
							4.9125	45.2323	42.9143
							4.915	45.5965	43.6637
							4.9175	45.2883	43.6208
							4.92	45.081	43.8214
							4.9225	44.7189	43.8923
							4.925	44.833	43.8692
							4.9275	44.6361	43.7533
							4.93	44.9232	43.3284
							4.9325	45.7473	44.3986
							4.935	45.0719	43.3809
							4.9375	45.8226	43.4234
							4.94	45.1686	43.9958
							4.9425	45.4636	43.6879
							4.945	45.3689	43.7264
							4.9475	44.4522	43.7629
							4.95	44.9516	43.5054
							4.9525	45.064	43.5712
							4.955	44.6278	44.0902
							4.9575	44.6575	43.993
							4.96	44.6536	44.42
							4.9625	44.2527	44.4862
							4.965	43.9593	44.3862
							4.9675	44.3565	44.1895
							4.97	43.8297	44.3701
							4.9725	43.1886	45.0073
							4.975	43.6341	44.805
							4.9775	43.4662	45.4271
							4.98	42.7514	43.9695
							4.9825	43.2579	44.3722
							4.985	43.2998	43.5618
							4.9875	43.2282	43.6892
							4.99	43.2282	44.3132
							4.9925	43.6418	44.417
							4.995	43.2151	44.5994
[truncated: 38,002 more rows]

## Sheet: Figure 4 data
Representative I-V Curve Data								AuNP-Pili Height
I-V curves (nA)	A109_2NaA	A109_PrOF						X-Axis (um)	Pili no AuNP	Pili with AuNP
V	I (nA)	I (nA)						0.0027	0.196	0.093
0.15	3.14502e-12	2.26437e-10						0.0054	0.238	0.103
0.1	2.18682e-12	1.50407e-10						0.0081	0.271	0.156
0.05	1.15073e-12	7.05358e-11						0.0108	0.234	0.217
-0.05	-1.23228e-12	-7.34032e-11						0.0135	0.331	0.277
-0.1	-2.29499e-12	-1.54603e-10						0.0162	0.563	0.39
-0.15	-2.95528e-12	-2.19373e-10						0.0189	0.836	0.546
								0.0216	1.09	0.756
								0.0243	1.26	0.895
Conductivity (mS/cm)								0.027	1.43	1
WT	2NaA	PrOF+AuNP						0.0297	1.58	1.15
0.846026	1.41449	78.952						0.0324	1.73	1.42
0.683254	1.86341	87.0076						0.0351	1.84	1.9
0.689329	4.85203	96.2092						0.0378	1.86	2.74
								0.0405	1.85	3.62
								0.0432	1.82	4.34
								0.0459	1.8	4.68
								0.0486	1.79	4.77
								0.0513	1.79	4.67
								0.054	1.8	4.34
								0.0567	1.82	3.69
								0.0594	1.82	2.77
								0.0621	1.77	1.95
								0.0648	1.64	1.68
								0.0675	1.49	1.72
								0.0702	1.29	1.62
								0.0729	1.03	1.5
								0.0756	0.936	1.33
								0.0783	0.82	1.14
								0.081	0.6	0.967
								0.0837	0.383	0.71
								0.0864	0.277	0.374
								0.0891	0.194	0.116
								0.0918	0.0445	0.0146
								0.0945	0	0
								0.0972	0	0
								0.0999	0
								0.1026	0
								0.1053	0.0536
								0.108	0.143
								0.1107	0.196
								0.1134	0.266
								0.1161	0.311
								0.1188	0.402
								0.1215	0.74
								0.1242	1.13
								0.1269	1.34
								0.1296	1.45
								0.1323	1.48
								0.135	1.48
								0.1377	1.48
								0.1404	1.47
								0.1431	1.47
								0.1458	1.49
								0.1485	1.49
								0.1512	1.48
								0.1539	1.45
								0.1566	1.4
								0.1593	1.43
								0.162	1.41
								0.1647	1.42
								0.1674	1.49
								0.1701	1.53
								0.1728	1.5
								0.1755	1.4
								0.1782	1.17
								0.1809	0.936
								0.1836	0.761
								0.1863	0.58
								0.189	0.357
								0.1917	0.241
								0.1944	0.215
								0.1971	0.184
								0.1998	0.135
								0.2025	0.0795
								0.2052	0.0178
								0.2079	0
								0.2106	0
								0.2133	0

## Sheet: Supplemental Figure 3 Data
I-V Curves	WT (n=3)			A80F (n=3)			A109F (n=3)			A80F A109F (n=3)			A80Y (n=3)			A80Y A109Y (n=3)			A80W A109W (n=3)				A109_2NaA (n=3)			A109_PrOF+AuNP (n=3)
V	I (nA)			I (nA)			I (nA)			I (nA)			I (nA)			I (nA)			I (nA)			I (nA)			I (nA)
0.15	0.000381	0.000375	0.00036	0.0057888	0.0028179	0.0024009	0.00574	0.0116	0.0192	0.0085389	0.00876	0.0075	0.00792	0.00856	0.00845	0.0212	0.0158		0.0351	0.032		0.00119	0.00282	0.00306	0.164	0.197	0.1903
0.1	0.000269	0.000249	0.000238	0.0038518	0.0014088	0.0013221	0.00405	0.00805		0.0058863	0.0064		0.00385	0.00544	0.00669	0.0153	0.0121	0.01	0.0134	0.0186	0.0184	0.000839	0.00187	0.00219	0.099	0.121	0.113
0.05	0.000154	0.000143	0.000103	0.0015182	-0.0002976	0.00015947	0.00292	0.00613	0.0131	0.0029688	0.0046	0.00767		0.00248	0.0046	0.0137	0.00871	0.0075	0.00136	0.00386	0.0125	0.000393	0.00083	0.00161	0.0393	0.0413	0.0288
-0.05	-0.000151	-0.000177	-0.000176	1.652e-05	-0.0039612	-0.002869		-0.000213	0.0014	-0.000329	-0.00261	-0.00289	-0.00411	-0.00254	-0.0017	0.00119	0.000932	0.000531	-0.0406	-0.0179	-0.017	-0.000336	-0.00155	-0.00175	-0.0696	-0.103
-0.1	-0.000336	-0.000381	-0.000365	-0.003708	-0.005921	-0.004699	-0.00151	-0.00405	-0.000404	-0.002483	-0.00525	-0.00316	-0.0072	-0.00563	-0.00287	-0.0025	-0.00173	-0.00257	-0.0539	-0.0276	-0.0209	-0.000822	-0.00262	-0.0019	-0.126	-0.184
-0.15	-0.000475	-0.000575	-0.000537	-0.007812	-0.007827	-0.005808	-0.00349	-0.00722	-0.00151	-0.005136		-0.00646	-0.00902	-0.00617	-0.00371	-0.00453	-0.00416	-0.00541	-0.0736	-0.0369		-0.00134	-0.00328	-0.0039	-0.174	-0.249
Green is data used as "representative data" in figures 2 and 4 before being adjusted to intercept at 0

## Sheet: Supplemental Figure 5 Data 
Bundling Conductance (S)
HMD	Unordered	Ordered
2.84351e-10	5.34286e-10	2.86755e-09
3.92233e-10	5.58687e-10	2.32148e-09
4.44619e-10	5.38067e-10	7.87972e-10
	5.7114e-10	2.30958e-09
	5.27771e-10	2.74322e-09
	5.31629e-10	3.16736e-09
	4.65566e-10	1.52e-09
	5.10193e-10	2.07e-09
		1.54e-09
		6.58e-10
		1.46e-09
